# Supplementary material for: Absence in CX3CR1 receptor signaling promotes post‐ischemic stroke cognitive function recovery through suppressed microglial pyroptosis in mice
Source: CNS Neurosci Ther. 2024 Feb 7;30(2):e14551. doi: 10.1111/cns.14551 (PMC10850801; doi:10.1111/cns.14551)
Supplement: Supplementary file 1 — Figure S1. [file CNS-30-e14551-s001.zip]

Archive with 2 entries (2 files):
- Supplement Figure.docx
- Supplement Files.pdf
